# Supplementary material for: Histone H3K4me3 modification is a transgenerational epigenetic signal for lipid metabolism in Caenorhabditis elegans
Source: Nat Commun. 2022 Feb 9;13:768. doi: 10.1038/s41467-022-28469-4 (PMC8828817; doi:10.1038/s41467-022-28469-4)
Supplement: Supplementary file 4 — Source Data [file 41467_2022_28469_MOESM4_ESM.zip]

Archive with 4 entries (3 files):
- source data/Summary of C. elegans the ORO staining values-V2.docx
- source data/Uncropped western blot figure.docx
- source data/source data-V2.xlsx
- source data/
