# Supplementary material for: Histone H3K4me3 modification is a transgenerational epigenetic signal for lipid metabolism in Caenorhabditis elegans
Source: Nat Commun. 2022 Feb 9;13:768. doi: 10.1038/s41467-022-28469-4 (PMC8828817; doi:10.1038/s41467-022-28469-4)
Supplement: Supplementary file 4 — Source Data [file 41467_2022_28469_MOESM4_ESM.zip › source data/source data-V2.xlsx]

## Sheet: Fig 1a
					EXP.1							EXP.2
		Control	egg yolk		2mM OA	2mM PA	PA+OA	OA+PA+cholesterol			WT	2mM OA	2mM PA	PA+OA	OA+PA+cholesterol
		104.287	351.6		216.2	134.26	218.64	268.44			64.79	168.57	179.24	182.79	268.27
		142.261	436.617		146.72	111.09	244.39	308.48			145.38	228.45	179.24	200.14	334.04
		130.32	373.695		160.5	308.64	252.79	222.69			93.56	427.75	257.64	334.78	245.3
		130.679	302.982		174.13	229.79	187.67	158.85			116.87	305.45	182.79	168.57	304.62
		118.563	298.907		314.56	298.37	279.15	351.81			145.27	299.7	200.14	154.79	300
		159.667	223.697		135.59	177.91	216.31	215.79			75.67	135.59	334.78	215.32	305.74
		104.976	237.606		112.42	177.91	168.36	337.71			115.07	112.42	179.24	176.39	398.48
		194.378	309.333		309.97	177.91	283.01	200.36			125.06	309.97	168.57	279.46	305.81
		104.287	350.079		231.12	177.91	154.79	268.27			105.23	309.97	238.46	189.06	185.95
		91.7308	346.6		226.17	256.31	215.32	268.27			100.82	168.57	168.57	179.24	398.48
		130.545	431.617		325.69	237.13	176.39	334.04			92.6808	179.24	228.45	168.57	305.81
		130.545	368.695		226.17	167.24	279.46	245.3			105.918	282.94	427.75	238.46	185.95
		159.667	297.982		168.57	227.12	189.06	304.62			105.926	325.69	305.45	168.57	162.92
		104.976	293.907		228.45	304.12	286.67	300			195.328	238.46	299.7	228.45	304.62
		194.378	218.697		305.45	181.46	228.82	257.08			104.039	182.79	168.57	427.75	256.21
		126.417	313.684		299.7	198.81	149.38	230.99			105.237	200.14	228.45	149.38	305.74
		139.296	317.062		179.24	224.84	211.42	294.23			93.32	334.78	427.75	282.94	205.74
		118.563	345.079		179.24	189.4	173.41	256.21			147.52	190.73	168.57	325.69	485.58
		195.328	298.907		179.24	345.57	129.99	305.74			94.36	135.59	299.7	238.46	256.21
		104.04	223.697		179.24	281.61	357.78	205.74			107.39	112.42	179.24	182.79	305.74
		105.237	312.094		257.64	324.36	308.74	265.146			118.563	309.97	179.24	283.01	304.62
		143.211	309.333		182.79	224.84	242.79	305.81			122.84	168.57	179.24	154.79	256.21
		92.6808	313.744		200.14	145.39	318.15	185.95			89.85	179.24	257.64	215.32	305.74
		140.246	346.6		334.78	159.17	187.35	162.92			96.25	257.64	182.79	176.39	398.48
		130.545	237.606		190.73	172.8	232.92	358.53			110.3	182.79	200.14	132.92	305.81
		139.296	350.079		346.9	313.23	364.83	275.88			79.75	200.14	334.78	364.83	185.95
		118.563	232.606		226.17	214.87	201.57	265.146			145.84	334.78	168.57	201.57	162.92
		139.296	304.333		238.46	224.84	306.9	265.146			106.68	168.57	422.96	306.9	358.53
		91.7308	317.592		282.94	333.45	369.47	398.48			66.84	346.9	168.57	369.47	275.88

## Sheet: Fig 1d
EXP.1									EXP.2								EXP.3
	P0		F1		F2					P0		F1		F2				P0		F1		F2
	treatment	control	treatment	control	treatment	control				treatment	control	treatment	control	treatment	control			treatment	control	treatment	control	treatment	control
	475.617	63.1294	155.386	149.238	147.061	103.089				475.617	63.1294	134.8	121.74	177.29	147.52			470.617	147.061	171.29	94.25	181.43	83.1802
	351.6	103.145	268.53	114.826	117.249	104.287				351.6	103.145	111.24	83.55	108.86	94.36			346.6	117.249	135.69	98.03	175.52	133.179
	436.617	170.471	310.827	69.7784	197.511	142.261				436.617	170.471	165.57	111.39	157.56	107.39			431.617	197.511	189.61	78.62	97.81	95.6527
	373.695	62.0218	123.851	83.1802	147.061	91.7308				373.695	62.0218	173.45	111.23	218.37	118.563			368.695	117.146	167.18	106.23	177.6	63.7943
	302.982	79.1142	190.328	133.179	182.601	139.296				302.982	79.1142	163.7	90.99	186.1	105.918			297.982	182.601	171.23	107.02	113.88	103.089
	298.907	101.188	155.386	95.6527	151.424	118.563				298.907	101.188	130.32	99.79	242.32	105.926			293.907	151.424	205.69	83.32	226.89	104.287
	223.697	107.633	268.53	63.7943	176.397	105.918				223.697	107.633	236.01	134.22	98.63	195.328			218.697	176.397	97.77	93.32	211.53	142.261
	237.606	157.732	310.827	103.089	147.061	159.667				346.6	63.0218	180	70.76	106.5	104.039			232.606	110.945	167.26	147.52	180.6	63.0218
	153.17	86.0189	123.851	104.287	165.546	104.976				431.617	80.1142	112.72	124.99	99.58	105.237			148.17	165.546	102.59	94.36	141.34	80.1142
	545.637	101.532	190.328	142.261	147.061	118.34				368.695	102.188	152.68	79.56	229.34	143.211			540.637	147.061	221.53	107.39	169.88	102.188
	309.333	64.1294	271.53	91.7308	147.061	103.089				297.982	108.633	87.23	123.86	142.91	90.68			304.333	117.249	193.25	118.563	153.34	153.05
	350.079	104.145	313.827	139.296	197.511	104.287				293.907	158.732	179.81	70.49	144.47	91.21			345.079	197.511	226.79	105.918	137.55	62.44
	470.617	171.471	126.851	118.563	165.546	142.261				218.697	87.0189	137.76	82.46	198.21	120.58			238.83	117.146	144.37	105.926	140.52	62.88
	346.6	63.0218	193.328	105.918	182.601	91.7308				232.606	102.532	165.19	144.06	122.43	153.05			242.26	182.601	133.66	195.328	196.69	122.84
	431.617	80.1142	158.386	142.261	151.424	139.296				148.17	149.238	122.47	86.87	143.31	62.44			138.01	151.424	103.5	104.039	133.04	89.85
	368.695	102.188	271.53	91.7308	176.397	118.563				540.637	114.826	134.23	104.94	152.85	62.88			202.03	176.397	162	105.237	164.8	96.25
	297.982	108.633	313.827	139.296	165.546	105.918				304.333	69.7784	113.09	137.82	86.97	122.84			195.22	110.945	89.44	143.211	87.94	110.3
	293.907	158.732	126.851	118.563	165.546	159.667				345.079	83.1802	251.93	125.21	122.9	89.85			177.55	165.546	180.59	92.6808	240.22	79.75
	218.697	87.0189	193.328	105.918	182.601	104.976				298.907	133.179	150.88	85.8	166.3	96.25			174.84	62.88	140.51	140.246	110	145.84
	232.606	102.532	312.827	159.667	151.424	118.341				223.697	95.6527	193.68	128.06	196.29	110.3			285.92	122.84	113.08	69.7784	176.25	106.68
	148.17	149.238	125.851	104.976	176.397	118.813				237.606	63.7943	105.83	110.08	144.7	79.75			252.28	89.85	150.53	83.1802	190.9	66.84
	540.637	114.826	192.328	157.386	166.546	139.296				153.17	157.732	169.24	81.2	175.09	145.84			276.15	96.25	168.92	133.179	197.65	125.41
	304.333	69.7784	157.386	125.851	165.546	118.563				545.637	86.0189	117.44	100.94	162.63	106.68			278.04	110.3	187.2	95.6527	159.57	89.22
	345.079	83.1802	270.53	92.6808	183.601	105.918				309.333	101.532	191.23	64.79	118.93	66.84			239.92	79.75	153.87	63.7943	147.31	103.72
	298.907	133.179	312.827	92.6808	152.424	105.926				350.079	64.1294	225.08	145.38	151.04	125.41			247.88	145.84	178.21	103.089	157.31	194.378
	223.697	95.6527	125.851	140.246	177.397	118.341				470.617	104.145	174.26	93.56	154.16	194.378			134.69	106.68	117.28	104.287	209.89	126.417
	237.606	63.7943	192.328	119.513	190.328	104.039				325.056	104.634	190.69	116.87	91.82	194.378			161.13	66.84	199.73	142.261	122.65	139.296
	153.17	157.732	157.386	106.868	166.546	105.237				346.6	171.471	199.18	145.27	161.49	139.296			181.4	125.41	243.02	63.0218	116.26	118.563
	545.637	86.0189	270.53	105.926	148.061	143.211						214.08	75.67	108.24	118.563					140.55	80.1142	109.57	105.918
	309.333	101.532			190.328	92.6808						210.11	115.07	175.22	105.918					197.65	102.188		105.926
	350.079	64.1294			198.511	140.246						125.36	125.06		105.926					188.04	108.633		195.328
	470.617	104.145										139.29	105.23										104.039
	346.6	171.471										238.84	100.82										105.237

## Sheet: Fig 1e
EXP.1									EXP.2								EXP.3
	P0		F1		F2				P0		F1		F2					P0		F1		F2
	control	treatment	control	treatment	control	treatment			control	treatment	control	treatment	control	treatment				control	treatment	control	treatment	control	treatment
	90.68	219.89	66.84	203.83	90.68	176.01			90.68	226.01	136.92	126.31	145.87	144.04				90.68	268.37	120.58	89.92	91.21	208.49
	91.21	268.37	125.41	89.92	91.21	208.49			91.21	146.73	60.19	126.86	89.92	200.02				91.21	228.17	153.05	127.11	120.58	178.3
	120.58	228.17	89.22	127.11	120.58	178.3			120.58	115.27	80.32	145.12	134.48	206.49				106.68	275.77	62.44	156.2	153.05	120.04
	153.05	275.77	103.72	156.2	153.05	120.04			153.05	277.88	109.77	182.5	80.99	135.63				66.84	291.02	62.88	130.51	62.44	130.16
	62.44	291.02	78.78	130.51	62.44	130.16			62.44	164.35	145.87	193.03	91.9	167.26				125.41	172.67	122.84	234.16	62.88	102.4
	62.88	172.67	99.54	234.16	62.88	102.4			62.88	186.84	89.92	179.5	74.58	177.11				89.22	131.04	89.85	262.22	122.84	213.21
	122.84	131.04	136.92	262.22	122.84	178.3			122.84	160.75	134.48	147.23	99.77	148.15				103.72	236.3	96.25	176.11	89.85	208.47
	89.85	236.3	60.19	176.11	89.85	120.04			89.85	220.12	80.99	111.47	101.31	91.09				78.78	153.49	110.3	188.35	96.25	214.62
	96.25	153.49	80.32	188.35	96.25	130.16			96.25	244.72	91.9	163.08	127.23	123.55				99.54	206.49	79.75	269.4	110.3	251.21
	110.3	206.49	109.77	269.4	110.3	102.4			110.3	262.33	74.58	253.19	111.74	194.67				136.92	194.94	145.84	222.35	80.32	88.15
	79.75	330.79	136.92	138.76	79.75	189.32			79.75	115.24	99.77	178.41	136.04	145.07				60.19	143.86	99.54	117.18	109.77	95.11
	145.84	278.28	60.19	116.21	145.84	165.22			145.84	185.55	101.31	139.25	110.11	192.61				80.32	226.01	136.92	126.31	145.87	144.04
	106.68	240.7	80.32	181.5	106.68	134.45			106.68	169.25	127.23	166.32	151.93	140.96				109.77	146.73	60.19	126.86	89.92	200.02
	120.58	258.44	109.77	166.75	66.84	174.39			66.84	166.27	111.74	168.31	118	176.83				145.87	115.27	80.32	145.12	134.48	206.49
	153.05	231.28	145.87	166.75	125.41	144.95			125.41	238.83	136.04	100.35	88.44	159.92				164.84	277.88	109.77	182.5	80.99	135.63
	62.44	228.62	89.92	121.79	89.22	165.47			89.22	242.26	110.11	145.59	74.3	149.28				121.67	164.35	145.87	193.03	91.9	167.26
	62.88	157.5	134.48	95.72	103.72	125.21			103.72	138.01	151.93	105.5	139.33	183.39				111.14	186.84	89.92	179.5	74.58	177.11
	122.84	165.98	80.99	131.01	78.78	202.16			78.78	202.03	118	259.58	118.74	156.47				100.09	160.75	134.48	147.23	99.77	148.15
	89.85	218.65	91.9	178.4	99.54	107.5			99.54	195.22	88.44	122.39	90.63	102.35				111.74	174.84	80.99	165.03	123.53	120.12
	96.25	174.65	74.58	207.89	136.92	129.95			136.92	177.55	74.3	192.21	84.68	114.71				136.04	285.92	91.9	212.14	245.69	92.01
	110.3	283.24	99.77	117.99	60.19	129.95			60.19	174.84	139.33	165.03	123.53	120.12				110.11	252.28	74.58	238.61	103.34	89.46
	79.75	194.94	101.31	222.35	80.32	88.15			80.32	285.92	118.74	212.14	145.69	92.01				151.93	276.15	99.77	188.71	134.18	120.57
	145.84	143.86	127.23	117.18	109.77	95.11			109.77	252.28	90.63	238.61	103.34	89.46				118	278.04	101.31	177.02	60.03	143.12
	106.68	226.01	111.74	126.31	145.87	144.04			145.87	276.15	84.68	188.71	134.18	120.57				88.44	239.92	127.23	151.91	97.96	143.92
	89.92	146.73	136.04	126.86	89.92	144.522			89.92	278.04	123.53	177.02	60.03	143.12				74.3	247.88	111.74	182.09	124.48	169.67
	134.48	115.27	145.84	145.12	134.48	144.522			134.48	239.92	145.69	151.91	97.96	143.92				139.33	134.69	136.04	88.36	93.23	112.07
	80.99	277.88	106.68	182.5	80.99	135.63			80.99	247.88	103.34	182.09	124.48	169.67				118.74	161.13	90.63	155.82	96.71	162.56
	91.9	164.35	66.84	193.03	91.9	167.26			91.9	134.69	88.44	88.36	93.23	112.07				90.63	181.4	84.68	145.79	164.84	176.73
	74.58	186.84	125.41	179.5	74.58	177.11			74.58	161.13	74.3	155.82	96.71	162.56				84.68	209.87	123.53	176.51	121.67	181.82
	99.77	160.75	89.22	147.23	99.77	148.15			60.03	181.4	139.33	145.79	164.84	176.73				134.18	234.56	145.69	213.59	211.14	96.96
	101.31	220.12	103.72	111.47	101.31	91.09			97.96	209.87	118.74	176.51	121.67	181.82				60.03	301.43	103.34	161.95	100.09	149.61
	127.23	244.72	78.78	163.08	127.23	123.55			124.48	234.56	90.63	213.59	111.14	96.96				97.96	265.89	134.18	159.63	104.09	155.61
	111.74	262.33	99.54	253.19	111.74	194.67			93.23	301.43	84.68	161.95	200.09	149.61				124.48	265.19	60.03	174.16	93.63	136.01
	136.04	115.24	136.92	178.41	136.04	145.07			96.71	265.89	123.53	159.63	204.09	155.61				93.23	167.39	91.9	162.58	99.68	154.35
			60.19						164.84	265.19	145.69	174.16	93.63	136.01				96.71	183.94	101.31	218.35	138.8	132.76
									121.67	167.39	103.34	162.58	99.68	154.35
									111.14	183.94	134.18	218.35	138.8	132.76

## Sheet: Fig 1f
EXP.1											EXP.2										EXP.3
	P0, F1, F2, F3-F4		F1, F2, F3-F4		F2, F3-F4		F3-F4					P0, F1, F2, F3-F4		F1, F2, F3-F4		F2, F3-F4		F3-F4				P0, F1, F2, F3-F4		F1, F2, F3-F4
	treatment	control	treatment	control	treatment	control	treatment	control				treatment	control	treatment	control	treatment	control	treatment	control			treatment	control	treatment	control
	155.386	149.238	126.851	118.563	171.23	134.22	134.8	121.74				155.386	105.918	162	64.79	152.68	93.32	171.29	94.25			221.53	149.238	155.386	91.7308
	268.53	114.826	193.328	105.918	205.69	70.76	111.24	83.55				268.53	142.261	89.44	145.38	87.23	147.52	135.69	98.03			193.25	114.826	268.53	139.296
	310.827	69.7784	312.827	159.667	97.77	124.99	165.57	111.39				310.827	91.7308	180.59	93.56	179.81	94.36	189.61	78.62			226.79	69.7784	310.827	118.563
	123.851	83.1802	125.851	104.976	167.26	79.56	173.45	111.23				123.851	139.296	140.51	116.87	137.76	107.39	167.18	106.23			144.37	83.1802	123.851	105.918
	190.328	133.179	192.328	157.386	102.59	123.86	163.7	90.99				190.328	118.563	113.08	145.27	165.19	118.563	171.23	107.02			133.66	133.179	190.328	142.261
	155.386	95.6527	157.386	125.851	221.53	70.49	130.32	99.79				155.386	105.918	150.53	75.67	122.47	105.918	205.69	83.32			103.5	95.6527	155.386	91.7308
	268.53	63.7943	270.53	92.6808	193.25	82.46	236.01	134.22				268.53	159.667	168.92	115.07	134.23	105.926	97.77	93.32			162	63.7943	268.53	139.296
	310.827	103.089	312.827	105.918	226.79	144.06	180	70.76				310.827	104.976	187.2	125.06	113.09	195.328	167.26	147.52			89.44	103.089	310.827	118.563
	123.851	104.287	125.851	105.926	144.37	86.87	112.72	124.99				123.851	157.386	153.87	105.23	251.93	104.039	102.59	94.36			180.59	104.287	123.851	105.918
	190.328	142.261	192.328	195.328	133.66	104.94	152.68	79.56				190.328	125.851	178.21	100.82	150.88	105.237	221.53	107.39			140.51	62.44	190.328	85.8
	271.53	91.7308	157.386	104.039	103.5	137.82	87.23	123.86				271.53	92.6808	117.28	92.6808	193.68	143.211	193.25	118.563			113.08	62.88	271.53	128.06
	313.827	139.296	134.8	105.237	162	125.21	179.81	70.49				313.827	105.918	199.73	140.246	105.83	92.6808	226.79	105.918			150.53	122.84	313.827	110.08
	126.851	118.563	111.24	93.32	89.44	85.8	137.76	82.46				126.851	105.926	243.02	69.7784	169.24	140.246	144.37	105.926			168.92	89.85	179.81	140.246
	193.328	105.918	165.57	147.52	180.59	128.06	165.19	144.06				193.328	195.328	140.55	83.1802	117.44	69.7784	133.66	195.328			187.2	96.25	137.76	69.7784
	158.386	142.261	173.45	94.36	140.51	110.08	122.47	86.87				158.386	104.039	197.65	133.179	191.23	83.1802	103.5	104.039			153.87	110.3	165.19	83.1802
	271.53	91.7308	163.7	107.39	113.08	133.179	134.23	104.94				271.53	105.237	155.386	95.6527	225.08	133.179	162	105.237			178.21	79.75	122.47	133.179
	313.827	139.296	130.32	118.563	150.53	95.6527	113.09	137.82				313.827	143.211	268.53	63.7943	174.26	103.089	89.44	143.211			117.28	145.84	134.23	95.6527
	126.851	118.563	236.01	105.918	168.92	63.7943	251.93	125.21				126.851	92.6808	310.827	103.089	190.69	104.287	180.59	92.6808			199.73	106.68	113.09	63.7943
	193.328	105.918	180	105.926	193.328	103.089	150.88	85.8				102.59	140.246	123.851	104.287	199.18	142.261	140.51	140.246			123.851	66.84	251.93	103.089
	312.827	159.667	112.72	195.328	312.827	104.287	193.68	128.06				221.53	69.7784	190.328	142.261	214.08	91.7308	113.08	69.7784			190.328	125.41	150.88	104.287
	125.851	104.976	152.68	104.039	125.851	142.261	105.83	110.08				193.25	83.1802	271.53	63.0218	310.827	139.296	150.53	83.1802			271.53	89.22	193.68	142.261
	192.328	157.386	87.23	105.237	192.328	91.7308	169.24	81.2				226.79	133.179	313.827	80.1142	123.851	91.7308	168.92	133.179			313.827	103.72	105.83	63.0218
	157.386	125.851	179.81	143.211	157.386	139.296	117.44	100.94				144.37	95.6527	126.851	102.188	190.328	139.296	187.2	95.6527			126.851	78.78	169.24	80.1142
	270.53	92.6808	137.76	92.6808	310.827	92.6808	191.23	64.79				133.66	63.7943	193.328	108.633	271.53	118.563	153.87	63.7943			193.328	99.54	117.44	102.188
	312.827	92.6808	157.386	140.246	123.851	140.246	225.08	145.38				103.5	103.089	158.386	125.851	313.827	105.918	178.21	103.089			158.386	136.92	191.23	108.633
	125.851	140.246	270.53	69.7784	190.328	82.46	174.26	93.56				162	125.851	271.53	133.179	126.851	159.667	117.28	104.287			271.53	60.19	225.08	104.94
	192.328	119.513	312.827	104.976	155.386	144.06	190.69	116.87				89.44	92.6808	313.827	95.6527	193.328	104.976	199.73	142.261			313.827	80.32	174.26	137.82
	157.386	106.868	125.851	157.386	268.53	137.82	199.18	145.27				180.59	105.918	126.851	63.7943	191.23	157.386	243.02	63.0218			126.851	109.77	190.69	125.21
	270.53	105.926					214.08	75.67				140.51	105.926			225.08	125.851	140.55	80.1142			193.328	145.87	199.18	85.8
							210.11	115.07								174.26	92.6808	197.65	102.188			312.827	89.92	214.08	128.06
							125.36	125.06										188.04	108.633				134.48	210.11	110.08
							139.29	105.23																125.36	133.179
							238.84	100.82																139.29	95.6527

## Sheet: Fig 1g
EXP.1											EXP.2										EXP.3
	P0, F1, F2, F3-F5		F1, F2, F3-F5		F2, F3-F5		F3-F5					P0, F1, F2, F3-F5		F1, F2, F3-F5		F2, F3-F5		F3-F5				P0, F1, F2, F3-F5		F1, F2, F3-F5
	treatment	control	treatment	control	treatment	control	treatment	control				treatment	control	treatment	control	treatment	control	treatment	control			treatment	control	treatment	control
	147.061	103.089	147.061	116.87	117.249	79.56	177.29	147.52				117.146	121.74	182.601	107.02	143.57	93.56	181.43	83.1802			176.397	144.06	110.945	92.6808
	117.249	104.287	117.249	145.27	197.511	123.86	108.86	94.36				182.601	83.55	151.424	83.32	144.19	116.87	175.52	133.179			110.945	86.87	165.546	140.246
	197.511	142.261	197.511	75.67	117.146	70.49	157.56	107.39				151.424	111.39	176.397	93.32	120.67	145.27	97.81	95.6527			165.546	104.94	182.601	69.7784
	117.146	91.7308	117.146	115.07	182.601	82.46	218.37	118.563				176.397	111.23	110.945	147.52	175.82	75.67	177.6	63.7943			147.061	137.82	151.424	83.1802
	182.601	139.296	182.601	125.06	151.424	144.06	186.1	105.918				110.945	90.99	165.546	94.36	117.41	115.07	113.88	103.089			117.249	125.21	176.397	133.179
	151.424	118.563	151.424	105.23	176.397	86.87	242.32	105.926				165.546	99.79	147.061	107.39	126.17	125.06	226.89	104.287			197.511	85.8	110.945	95.6527
	176.397	105.918	176.397	100.82	110.945	104.94	98.63	195.328				182.601	134.22	117.249	118.563	182.601	105.23	211.53	142.261			117.146	128.06	165.546	63.7943
	110.945	159.667	110.945	94.25	165.546	137.82	106.5	104.039				151.424	70.76	197.511	105.918	151.424	100.82	180.6	63.0218			182.601	110.08	183.601	103.089
	165.546	104.976	165.546	98.03	182.601	125.21	99.58	105.237				176.397	124.99	117.146	105.926	176.397	94.25	141.34	80.1142			151.424	81.2	176.397	104.287
	147.061	118.341	147.061	78.62	151.424	85.8	229.34	143.211				110.945	79.56	182.601	195.328	110.945	98.03	169.88	102.188			87.94	100.94	110.945	142.261
	117.249	103.089	117.249	106.23	176.397	101.31	142.91	90.68				165.546	123.86	151.424	104.039	165.546	99.54	153.34	153.05			240.22	64.79	165.546	63.0218
	197.511	104.287	197.511	90.68	110.945	127.23	144.47	91.21				183.601	70.49	176.397	105.237	147.061	136.92	137.55	62.44			110	145.38	183.601	80.1142
	117.146	142.261	117.146	91.21	169.88	111.74	198.21	120.58				152.424	82.46	110.945	143.211	117.249	60.19	140.52	62.88			176.25	93.56	152.424	102.188
	182.601	91.7308	182.601	120.58	153.34	136.04	122.43	153.05				177.397	109.77	165.546	124.48	197.511	80.32	196.69	122.84			190.9	110.3	177.397	108.633
	151.424	139.296	151.424	153.05	137.55	110.11	143.31	62.44				111.945	145.87	182.601	93.23	117.146	109.77	133.04	89.85			159.57	79.75	111.945	74.3
	176.397	118.563	157.56	62.44	140.52	151.93	152.85	62.88				166.546	89.92	151.424	96.71	182.601	145.87	164.8	96.25			147.31	145.84	166.546	139.33
	110.945	105.918	218.37	62.88	196.69	118	86.97	122.84				148.061	134.48	176.397	164.84	151.424	89.92	87.94	110.3			157.31	106.68	148.061	118.74
	165.546	159.667	186.1	122.84	133.04	88.44	122.9	89.85				118.249	80.99	110.945	121.67	176.397	134.48	240.22	79.75			209.89	66.84	118.249	90.63
	182.601	104.976	242.32	89.85	164.8	74.3	166.3	96.25				198.511	91.9	165.546	111.14	110.945	80.99	110	145.84			122.65	125.41	198.511	84.68
	151.424	118.341	98.63	96.25	87.94	139.33	196.29	110.3				211.53	74.58	183.601	100.09	165.546	91.9	176.25	106.68			116.26	89.22	181.43	123.53
	176.397	118.813	106.5	105.675	240.22	118.74	144.7	79.75				180.6	99.77	166.3	104.09	182.601	74.58	190.9	66.84			109.57	103.72	175.52	145.69
	110.945	139.296	99.58	103.089	110	90.63	175.09	145.84				141.34	101.31	196.29	93.63	151.424	99.77	197.65	125.41			218.37	78.78	97.81	103.34
	165.546	118.563	229.34	105.675	176.25	84.68	162.63	106.68				169.88	127.23	143.57	99.68	229.34	104.287	159.57	89.22			186.1	99.54	177.6	134.18
	183.601	105.918	142.91	103.089	190.9	104.287	118.93	66.84				153.34	103.089	144.19	138.8	142.91	142.261	147.31	103.72			242.32	136.92	113.88	60.03
	152.424	105.926	144.47	104.287	197.65	142.261	151.04	125.41				137.55	104.287	120.67	105.918	144.47	91.7308	157.31	194.378			98.63	60.19	226.89	97.96
	177.397	118.341	198.21	142.261	147.31	91.7308	154.16	194.378				140.52	142.261	175.82	159.667	198.21	139.296	209.89	126.417			106.5	80.32	211.53	139.296
	111.945	104.039	122.43	91.7308	157.31	139.296	91.82	194.378				196.69	91.7308	117.41	104.976	122.43	118.563	122.65	139.296			99.58	118.563	180.6	118.563
	166.546	105.237	143.31	139.296	209.89	118.563	161.49	139.296				133.04	139.296	126.17	194.378	143.31	105.918	116.26	118.563			229.34	105.918	141.34	105.918
	148.061	143.211	152.85	118.563	122.65	139.296	108.24	118.563				164.8	118.563				159.667	109.57	105.918			142.91	159.667		105.926
	118.249	92.6808	86.97			118.563	175.22	105.918					105.918				104.976		105.926				104.976
	198.511	140.246	122.9			105.918		105.926											195.328
						159.667													104.039

## Sheet: Fig 1h
EXP.1		P0		F1		F2				EXP.2	P0		F1		F2				EXP.3	P0		F1		F2
		control	treatment	control	treatment	control	treatment				control	treatment	control	treatment	control	treatment				control	treatment	control	treatment	control	treatment
		68.0504	414.12	123.462	220.845	153.945	134.196				88.2035	424.95	125.438	194.104	91.8	234.6				126.42	321.15	86.895	214.615	80.19	144.905
		83.7254	362.61	178.942	215.587	91.98	184.038				106.337	276.54	75.164	251.515	119.52	143.534				95.632	435.6	108.72	219.901	105.75	126.701
		150.187	286.23	220.78	209.469	88.92	128.631				66.297	333.78	128.516	203.72	122.4	190.697				109.908	359.61	157.815	216.659	90.045	164.146
		149.644	331.65	43.168	207.137	140.85	188.534				77.539	434.07	94.734	238.093	158.22	138.977				88.666	394.5	67.635	218.868	166.14	182.247
		77.748	332.67	128.174	219.699	61.83	159.476				117.001	439.89	141.36	206.278	104.175	151.07				112.574	326.88	114.255	214.016	87.615	151.094
		117.751	434.4	68.666	197.5	135.18	110.666				135.674	411.57	71.174	227.74	137.52	187.796				150.113	310.32	74.205	196.798	74.61	186.863
		117.583	378.48	124.906	193.142	81.9	148.328				141.372	410.07	105.754	198.38	112.545	216.109				119.325	292.53	137.025	190.81	97.695	193.674
		65.7514	391.68	45.068	185.449	162	153.34				136.637	328.77	87.666	231.587	171.495	178.215				65.876	348.33	88.515	233.816	170.865	172.669
		150.104	291.9	127.11	233.449	70.875	140.055				72.996	276.15	104.082	184.222	155.7	160.359				77.873	410.28	145.665	251.572	153.45	165.201
		145.422	326.58	116.052	209.572	148.14	162.737				71.687	362.76	137.028	186.472	91.89	151.732				125.775	425.46	118.035	186.413	104.085	184.183
		70.8092	406.2	221.236	215.096	108.225	150.005				138.869	329.43	78.546	223.996	142.785	163.98				107.801	277.41	153.18	217.96	75.51	142.865
		105.67	412.65	143.26	194.104	122.805	178.105				103.334	398.25	54.074	220.62	102.15	164.857				126.42	275.73	67.86	190.439	150.84	127.306
		181.119	339.81	145.692	211.413	125.955	166.275				94.71	400.47	59.318	185.879	89.955	173.951				95.632	322.11	108.135	202.909	107.595	191.997
		138.567	328.17	175.826	241.162	164.97	153.064				117.194	396.75	124.26	203.986	136.755	168.888				109.908	324.66	121.815	219.178	147.15	157.249
		102.076	420.96	58.52	208.774	82.8	201.395				176.33	340.77	123.196	183.71	82.395	132.357				88.666	342.75	162.135	243.499	93.6	131.628
		85.3138	359.82	135.052	214.605	81.54	152.235				94.2865	403.95	61.484	246.277	141.66	148.811				112.574	288.72	119.565	249.404	144.405	143.695
		88.4488	334.95	100.206	240.466	58.68	168.836				101.024	364.29	128.212	249.776	88.29	176.774				137.428	401.22	157.905	247.669	88.74	146.185
		142.162	304.2	129.2	234.042	103.275	146.578				92.323	325.44	81.244	207.587	133.56	136.66				89.44	379.32	85.59	213.934	85.995	138.561
		136.31	381.24	50.92	228.129	162.945	131.763				62.6395	354.39	83.676	223.157	155.565	195.819				152.392	370.41	94.905	206.212	124.65	149.659
		117.249	351.15	99.294	185.081	73.935	145.528				99.638	357.93	59.09	202.268	145.215	149.649				78.303	358.47	139.95	243.726	78.57	184.632
		70.9346	401.85	135.47	215.628	107.19	176.465				81.1965	351.6	97.166	184.079	143.775	183.453				77.486	305.43	74.34	212.2	132.75	138.768
		96.8506	276	75.43	241.387	143.325	140.239				79.8875	446.43	123.538	226.963	147.555	156.6				137.256	365.4	128.565	241.207	142.965	121.792
		149.184	430.47	73.948	236.415	143.37	184.812				135.944	268.71	130.074	235.331	149.58	206.178				72.541	426.69	58.275	191.017	154.395	185.67
		131.795	335.07	113.696	193.858	70.47	126.954				140.14	296.76	92.34	237.377	80.055	158.645				110.51	297.39	164.835	221.635	138.735	161.795
		113.529	332.22	71.022	188.375	122.58	140.184				75.614	408.45	49.894	205.152	115.065	151.44				94.256	425.91	81.765	226.549	159.39	139.477
		78.4168	367.83	111.416	253.704	117.27	154.004				61.4075	398.94	97.508	206.462	139.005	152.764				149.597	333.42	58.005	186.66	146.385	137.541
		67.5488	273.66	137.598	190.483	93.735	191.463				85.9705	351.12	78.394	200.815	159.705	215.992				74.175	390	73.62	186.103	143.235	148.916
		106.381	307.95	99.978	215.116	113.625	180.316				134.788	395.73	111.682	194.82	123.3	206.061				112.488	359.85	84.6	227.044	155.79	174.969
		106.966	413.55	57.798	206.789	148.32	125.72				108.454	369.6	56.164	235.576	80.37	140.438				121.045	276.87	127.665	244.634	149.175	171.701
		85.6064	358.2	109.858	228.579	170.82	165.317				94.248	362.52	129.086	228.866	151.875	187.893				100.749	372.69	127.935	251.303	120.735	185.497
			356.209		235.95		125.61				166.521	367.336				144.41					350.637		242.98

## Sheet: Fig 1i
EXP.1								EXP.2							Exp.3
		control	female	male						control	female	male					control	female	male
		173.043	123.851	146.25						92.29	158.386	176.98					93.58	157.386	131.84
		113.002	190.328	151.71						91.67	271.53	159.23					99.61	270.53	164.43
		108.498	271.53	146.075						115.78	313.827	174.58					99.15	312.827	169.83
		92.196	156.429	148.083						104.14	126.851	166.59					111.26	125.851	145.37
		112.008	177.411	170.684						105.44	193.328	159.13					92.87	192.328	135.37
		108.459	150.169	141.882						99.73	312.827	154.93					105.97	157.386	151.49
		114.894	310.827	154.284						98.24	125.851	164.32					102.14	270.53	172
		113.9	123.851	123.708						100.04	192.328	132.73					115.34	190.328	158.72
		96.057	190.328	124.897						93.11	123.851	182.09					93.79	271.53	151.12
		135.935	155.386	173.959						108.55	190.328	186.98					102.95	313.827	147.08
		86.19	268.53	174.35						98.99	155.386	145.97					121.85	126.851	162.89
		116.278	310.827	162.435						109.98	268.53	159.11					118.79	193.328	148.69
		130.884	123.851	144.885						99.21	310.827	169.79					110.2	158.386	120.83
		84.2595	190.328	165.262						105.54	123.851	152.79					110.84	271.53	150.6
		83.85	271.53	156.429						98.85	174.35	168.71					126.26	313.827	174.79
		109.493	102.59	177.411						92.18	162.435	125.82					121.15	126.851	142.16
		121.115	221.53	150.169						98.91	144.885	130.42					94.13	192.328	140.21
		80.769	193.25	133.419						119.18	165.262	124.96					105.36	123.851	123.87
		119.028	226.79	123.669						116.42	156.429	147.91					119.63	190.328	159.74
		111.891	144.37	167.135						99.09	177.411	134.73					119.35	155.386	159.29
		83.148	133.66	150.384						112.71	150.169	131.23					109.07	268.53	162.07
		120.003	103.5	132.775						95.46	133.419	151.98					124.46	148.083	137.28
		103.174	162	147.362						96.02	123.669	148.46					117.7	170.684	122.1
		118.385	89.44	163.78						96.53	142.16	180.46					110.69	141.882	142.74
		108.01	180.59	151.144						117.06	140.21	181.5					97.73	154.284	173.56
		105.456	140.51	158.301						91.97	123.87	133.95					99.12	123.708	149.03
		113.607	193.989	142.896						110.73	159.74	120.47					120.44	124.897	160.44
		120.529	130.42	174.194						110.89	159.29	185.23					104.53	173.959	143
		112.632	124.96	123.766						94.54	162.07	138.14					120.12	133.66	152.47
		102.219	147.91	166.978						120.97	180.59	175.1					123.88	103.5	141.55
		104.66	134.73							122.83	140.51							162
			131.23								113.08

## Sheet: Fig 2a
EXP.1									EXP.2									EXP.3
	P0		F1		F2				P0		F1		F2					P0		F1		F2
	control	treatment	control	treatment	control	treatment			control	treatment	control	treatment	control	treatment				control	treatment	control	treatment	control	treatment
	5.88	128.59	10.44	7.76	6	13.82			4.92	127.4	5.78	28.18	20.44	7.58				20.42	82.48	19.28	11.72	10.82	6.18
	5.42	149.14	8.72	11.86	7	15			3.8	65.66	13.08	7.36	11.86	21.94				13.78	86.54	5.56	18.02	14.92	15.26
	7.2	62.29	20.04	4.76	6.42	21.16			5.78	95.37	11.84	11.26	10.42	13.56				4.12	55.44	7.94	16.92	13.88	11.86
	4.4	133.82	11.8	15.52	8	14.56			7.48	100.72	20.66	5.38	10.64	9.14				9.42	71.29	9.24	7.4	21.04	15.3
	4.14	87.05	12.62	21.64	7.32	27.94			5.78	50.87	24.02	11.22	14.62	5.38				10.14	81.06	7.72	11.62	27.44	10.6
	6	152.91	11.46	21.86	10.04	2.36			9.02	86.22	13.64	7.02	5.6	9.06				10.3	128.59	13.64	28.18	6.48	9.14
	6.34	166.35	6.24	33.74	10.62	22.32			3.1	60.03	7.6	11.78	6.48	4.78				29.78	149.14	7.6	7.36	5.48	5.38
	21.38	118.18	6	27.26	20.18	24.06			10.92	89.71	5.96	5.7	5.48	10.86				16.04	62.29	5.96	11.26	7.82	9.06
	10.76	168.93	4.64	24.6	7.34	5.28			7.42	99.31	9.3	13.42	7.82	7.18				14.52	133.82	9.3	5.38	9.88	4.78
	5.3	184.39	8.44	19.06	11.78	17.6			5.7	102.28	11.2	9.26	9.88	7.78				10.3	87.05	11.2	11.22	9.58	10.86
	18.68	127.93	4.34	10.9	16	18.9			7.38	68.78	13.16	10.08	9.58	7.12				9.24	152.91	13.16	7.02	10.82	7.18
	18.9	124.07	12.62	6.24	18.42	12.08			20.42	82.48	19.28	11.72	10.82	6.18				21.52	166.35	19.28	11.78	14.92	7.78
	20.56	195.19	6.24	2.48	6.64	10.22			13.78	86.54	5.56	18.02	14.92	15.26				15.3	118.18	5.56	5.7	13.88	7.12
	10.3	199.81	3.56	14.84	24.62	27.86			4.12	55.44	7.94	16.92	13.88	11.86				23.52	168.93	7.94	13.42	21.04	6.18
	29.78	130.54	2.64	4.68	12.18	31.94			9.42	71.29	9.24	7.4	21.04	15.3				11.2	184.39	7.94	9.26	27.44	15.26
	16.04	107.79	24.6	23.92	29.04	26.38			10.14	81.06	7.72	11.62	27.44	10.6				7.48	127.93	7.58	10.08	14.06	11.86
	14.52	102.25	13.02	11.18	17.42	11.36			12.36	53.95	15.3	19.36	14.06	21.66				7.32	124.07	23.3	11.72	9.84	15.3
	10.3	121.15	6.42	28.12	14.64	20.9			6.02	72.7	9.38	7.38	9.84	23.28				7.48	195.19	15.66	18.02	10.04	10.6
	9.24	130.2	3.12	15.14	11.84	7.1			9.04	78.01	7.94	5.92	5.8	13.46				7.32	199.81	7.14	16.92	10.62	21.66
	21.52	108.34	13.82	5.76	9.46	14.96			22.5	64.63	7.58	9.58	5.48	5.6				10.28	130.54	5.78	21.86	20.18	23.28
	15.3	151.69	14.64	6.3	29.26	29.34			7.84	52.1	23.3	11.48	9.62	15.06				10.76	53.95	9.72	33.74	7.34	27.94
	23.52	89.85	26.42	25.58	24.62	25.3			11.22	94.62	15.66	17.8	6.56	7.38				11.22	72.7	7.34	27.26	11.78	2.36
	11.2	82.29	21.02	3.22	10.62	11.3			12.78	94.62	7.14	11.26	8.2	9.44				12.78	78.01	5.38	24.6	16	22.32
	7.48	139.84	3.78	9.88	6.82	7.86			11.42	107.59	5.78	5.38	17.24	7.96				11.42	64.63	9.36	19.06	18.42	24.06
	7.32	106.5	7.2	10.24	4.26	6.38			19.02	60.93	9.72	7.4	14.02	6.82				19.02	52.1	11.46	10.9	6.64	5.28
	10.28	167.72	8.62	4.36	3.26	3.94			9.84	83.86	7.34	21.3	23.9	15.2				9.84	94.62	11.46	6.24	24.62	17.6
	20.06	74.36	13.08	11.1	6.42	3.04			17.18	87.77	5.38	11.84	7.62	11.46				17.18	94.62	24.6	2.48	12.18	18.9
	20	134.84	10.62	14.72	3.46	5.2			21.12	88.64	9.36	21.96	16.06	12.4				21.12	107.59	13.02	14.84	29.04	12.08
	14.6	170.34			0	0			7.84	74.03	18.9	17	15.66	9.66				9.02	60.93	6.42	4.68	17.42	10.22
	20.2	144.51							7.3	115.08	13.08	11.84	19.42	7.6				3.1	83.86	13.2769	23.92	14.64	27.86
									21.5	85.79	9.34	19.6	9.44	21.02				10.92	87.77	13.82	11.18	11.84	31.94
									7.5	64.74	8.64	13.16	5.9	17.44				7.42	88.64	14.64	28.12	9.46	26.38
											17.18	20.94	8.02	19.22				5.7	74.03	24.6	15.14	29.26	11.36
																		7.38	94.62	13.02	14.7946	24.62	20.9
																		20.42	94.62	6.42	14.7946	10.62	7.1
																		13.78	107.59	13.2769	25.58	6.82	14.96
																					14.9918	4.26	29.34
																					9.88	3.26	25.3
																					10.24	6.42	11.3

## Sheet: Fig 2b
		EXP.1										EXP.2								EXP.3
		P0		F1		F2						P0		F1		F2				P0		F1		F2
		control	treatment	control	treatment	control	treatment					control	treatment	control	treatment	control	treatment			control	treatment	control	treatment	control	treatment
		220.64	316.46	133.2	82.62	193.38	213.22					160.18	467.82	109.32	165.08	220.64	161.5			213.8	399.56	220.64	159.24	213.8	213.22
		152.94	319.76	222.42	247	130.28	126.58					216.44	377.24	240.78	207.16	152.94	154.74			173.28	441.54	152.94	157.7	173.28	126.58
		180.64	288.58	272.66	211.22	90.24	93.78					147.3	325.72	219.42	122.36	180.64	122.82			88.6	423.38	180.64	210.72	88.6	93.78
		180.64	370.32	129.88	111.08	170.6	107.64					219.78	375.82	103.58	147.8	180.64	169.3			158.84	433.32	180.64	184.62	158.84	107.64
		156.66	379.68	101.46	76.68	141.42	181					153.62	317.52	190.86	126.94	156.66	159.24			150.92	285.32	156.66	131.32	150.92	181
		82.42	271.54	118.16	141.44	233.52	293.24					113.82	330.8	138.4	115.08	82.42	157.7			95.42	473.98	82.42	138.8	95.42	293.24
		94.74	459.16	273.48	285.76	77.44	206.52					158.86	292.46	199.18	94.14	94.74	210.72			134.72	369.14	94.74	118.38	134.72	206.52
		178.56	428.68	201.88	178.76	143.78	179.54					139.22	420.48	97.66	170.98	178.56	184.62			124.36	411.06	178.56	87.64	124.36	179.54
		141.26	313.2	171.58	144.3	115.4	276.46					171.26	423.98	181.96	108.06	141.26	131.32			129	272.48	141.26	109.28	129	276.46
		109.02	459.9	204.94	238.82	178.28	144.46					199.3	432.94	145.78	164.32	109.02	138.8			89.38	290.4	109.02	117.52	89.38	144.46
		191.96	330.64	118.74	211.96	108.4	96.46					108.34	399.56	202.48	161.5	191.96	118.38			126.14	333.6	191.96	163.7	126.14	96.46
		119.62	308.94	144.36	138.42	152.02	178.98					173.78	441.54	170.84	154.74	119.62	87.64			155.34	412.16	119.62	186.68	155.34	178.98
		107.04	390.92	152.46	98.22	68.86	108.38					124.54	423.38	177.8	122.82	107.04	109.28			125.14	479	107.04	163.28	125.14	108.38
		127.18	328.82	118.62	202.7	159	191.62					169.4	433.32	181.44	169.3	127.18	117.52			105.92	335.34	127.18	224.54	105.92	191.62
		112.74	504.82	226.42	202.08	230.04	119.62					128.64	285.32	204.72	159.24	112.74	163.7			91.54	317.74	112.74	165.34	91.54	119.62
		213.8	309.9	264.78	195.64	132.3	135.04					156.14	473.98	166.26	157.7	213.8	186.68			191.04	439.52	109.32	130.26	191.04	178.98
		173.28	329.06	179.68	118.7	117.34	162.92					160.44	369.14	109.16	210.72	173.28	163.28			220.64	317.02	240.78	161.5	109.32	108.38
		88.6	366	140.12	251.96	133.28	195.96					165.82	411.06	145.76	184.62	88.6	213.22			152.94	336.88	219.42	154.74	240.78	191.62
		158.84	358.86	167.38	81.04	130.32	91.18					136.08	272.48	182.24	131.32	158.84	126.58			180.64	430.16	103.58	122.82	219.42	119.62
		150.92	388.32	120.42	188.24	108.38	145.04					183.5	290.4	100.44	138.8	150.92	93.78			180.64	311.78	190.86	169.3	103.58	157.7
		95.42	383.56	140.36	76.82	160.1	61.88					157.84	333.6	125.52	118.38	95.42	213.22			156.66	439.04	138.4	159.24	190.86	210.72
		134.72	445.24	95.84	213.5	97.02	175.56					107.88	412.16	166.24	87.64	134.72	126.58			82.42	316.46	199.18	157.7	138.4	184.62
		124.36	444.46	124	212.14	76.42	165.02					173.62	479	83	109.28	124.36	93.78			94.74	319.76	97.66	210.72	180.64	131.32
		129	292.02	85.56	153.5	87.68	111.32					155.74	335.34	112.72	117.52	129	107.64			178.56	288.58	181.96	184.62	180.64	138.8
		89.38	292	106.78	126.24	98.3	129.12					152.7	317.74	190.36	163.7	89.38	181			141.26	370.32	145.78	131.32	156.66	118.38
		126.14	383.28	86.94	92.9	110.74	82.38					141.9	439.52	107.4	186.68	126.14	293.24			109.02	379.68	202.48	138.8	82.42	87.64
		155.34	369.06	109.8	102.18	204	145.6					132.48	317.02	134.3	163.28	155.34	206.52			191.96	271.54	170.84	118.38	94.74	109.28
		125.14	446.76	115.14	166.76	92.44	222.74					218.62	336.88	183.32	224.54	125.14	179.54			119.62	459.16	177.8	87.64	178.56	117.52
		105.92	341.92	109.4	151.86	129.22	131.8					106.84	430.16	139.18	165.34	105.92	276.46			107.04	428.68	181.44	109.28	141.26	163.7
		91.54	394.26	148.52	181.58							186.18	311.78	117.36	130.26	91.54	144.46			127.18	313.2	204.72	117.52	109.02	186.68
		191.04	240.5	107.1	150.08							113.62	439.04			191.04	96.46			112.74	459.9	166.26	163.7	191.96	163.28
				79.32	239.16												178.98			213.8	330.64	109.16	186.68	119.62	224.54
				217.96	171.94															173.28	308.94	145.76	163.28	107.04	165.34
																				88.6	390.92	182.24	213.22	127.18	130.26
																				158.84	328.82	100.44	126.58	112.74
																				150.92	504.82		93.78

## Sheet: Fig 2c
		EXP.1								EXP.2								EXP.3
		P0		F1		F2				P0		F1		F2				P0		F1		F2
		control	treatment	control	treatment	control	treatment			control	treatment	control	treatment	control	treatment			control	treatment	control	treatment	control	treatment
		200.62	393.34	181.26	207.8	172.66	189.88			293.2	393.34	193.42	151.1	174.68	187.3			128.18	351.72	133.24	165.94	133	106.2
		138.52	252.4	180.76	204.56	200.72	163.84			138.52	252.4	167.06	159.68	122.34	188.58			255.24	351.72	218.46	240.72	174	115.62
		157.24	347.92	215.72	276.72	153.3	105.98			157.24	347.92	171.08	161.9	169.14	187.18			158.64	326.76	252.18	177.78	139.06	156.18
		162.86	347.92	156.56	192.7	170.86	176.38			162.86	347.92	136.24	324.9	120.42	187.72			220.66	714	171.2	260.6	220.2	138.02
		151.36	256.38	133.82	203.26	184.12	176.72			151.36	256.38	148.1	216.9	178.64	198.64			198.38	299	146.2	237.88	193.56	163.84
		122.16	295.26	216.82	171.56	133.76	192.7			122.16	295.26	181.24	251.78	144.8	197.06			246.28	387	318.46	150.4	176.38	112
		173.14	324.8	221.18	233.58	183.08	203.26			173.14	324.8	187.7	273.12	193.3	134.58			175.28	231.56	183.5	161.18	119.26	171.2
		127.2	348.4	287.6	254.04	200.06	171.56			127.2	348.4	137.54	208.68	203.64	174.24			191.28	465.24	190.04	229.26	137.44	146.2
		106.66	370.1	90.98	188.12	180.94	233.58			106.66	370.1	165.28	214.44	191.64	216.58			177.4	255.36	106.2	140.26	138.02	218.46
		230.62	557.68	160.8	208.62	203.3	195.4			230.62	557.68	160.74	203.44	178.98	223.98			182.66	514.6	115.62	219.54	163.84	183.5
		196.04	372.8	151.06	265.38	171.84	165.24			196.04	372.8	149.96	190.44	167.56	186.7			230.62	649	156.18	125.56	112	190.04
		199.76	551.38	204.9	202.12	195.4	157.76			199.76	551.38	156.24	191.64	155.08	141.32			196.04	571.04	181.24	217.2	170.86	195.4
		110.5	372.64	212.42	239.9	165.24	148.98			110.5	372.64	269.82	186.28	144.48	171.84			199.76	251.12	187.7	216.84	184.12	165.24
		191.94	373.96	148	211.52	157.76	141.42			191.94	373.96	165.48	248.48	141.38	166.42			110.5	327.52	137.54	222.78	133.76	157.76
		232.38	542.62	222.06	238.46	148.98	199.76			232.38	542.62	262.16	152.04	186.26	150.22			191.94	491.6	165.28	166.8	183.08	148.98
		236.5	453.7	192.94	184.96	141.42	110.5			236.5	453.7	165.68	204.14	170.04	182.88			232.38	481.68	160.74	219.56	200.06	141.42
		167.764	275.06	320.58	259.04	227.58	191.94			319.14	275.06	192.34	164.34	164.56	197.28			236.5	680.64	149.96	125.86	180.94	199.76
		215.64	487.02	165.8	214.42	190.4	232.38			215.64	487.02	211.04	176.48	140.94	156.42			319.14	306.44	156.24	194.14	203.3	110.5
		111.98	485.18	134.38	267.74	170.4	236.5			111.98	485.18	159.56	197.86	160.94	175.86			215.64	640.36	269.82	262.04	171.84	191.94
		168.26	379.58	231.96	256.68	171.06	319.14			168.26	379.58	158.5	274.04	153.48	204.64			111.98	324.56	165.48	199.74	195.4	232.38
		167.764	466.72	134.86	179.72	124.3	193.56			310.84	466.72	128.54	216.84	175.4	155.56			168.26	421.72	262.16	257.4	165.24	236.5
		200.92	501.82	133.24	165.94	133	106.2			200.92	501.82	178.82	222.78	216.54	171			310.84	282.32	165.68	211.68	157.76	219.14
		138.96	374.48	218.46	240.72	174	115.62			138.96	374.48	198	166.8	158.78	171.32			200.92	391.52	192.34	159.86	148.98	193.56
		126.08	410.78	252.18	177.78	139.06	156.18			126.08	410.78	160.42	219.56	208.76	212.88			138.96	541.68	211.04	185.32	153.48	106.2
		131.7	504.36	171.2	260.6	220.2	138.02			131.7	504.36	172.22	125.86	210.8	186.94			126.08	243.8	159.56	183.44	175.4	115.62
		221.16	463.46	146.2	237.88	193.56	163.84			221.16	463.46	218.88	194.14	211.4	191.02			131.7	618.64	158.5	214.42	216.54	156.18
		112.36	446.7	318.46	270.4	176.38	112			112.36	446.7	218.66	262.04	204.38	141.5			221.16	396.28	128.54	127.74	158.78	138.02
		205.3	281.38	183.5	161.18	119.26	171.2			205.3	281.38	209.68	199.74	163.02	162.1			112.36	231.56	178.82	136.68	208.76	163.84
		124.72	352.96	190.04	229.26	137.44	146.2			124.72	352.96	272.58	257.4	119.32	148.38			205.3	465.24	198	179.72	210.8	134.58
		175.78	367.12	106.2	140.26	138.02	318.46			175.78	367.12	190.82	211.68	134.78	199.62			111.98	255.36	160.42	165.94	211.4	174.24
		194.8	495.5	115.62	219.54	163.84	183.5			194.8	495.5	203.66	159.86	191.22	186.2			168.26	514.6	192.34	240.72	204.38	216.58
				156.18	125.56	112	190.04					212.26	185.32					310.84	649	211.04	177.78	163.02	223.98
					217.2							146.76	183.44					200.92	571.04	159.56	260.6	119.32	186.7
																		138.96	251.12	158.5	237.88	134.78	141.32
																		126.08		128.54	150.4	191.22	171.84
																				178.82	161.18		166.42
																				198	229.26		150.22

[truncated: 33 more sheets: Fig 2d, Fig 2f, Fig 2h , Fig 2i, Fig 2j, Fig 2k, Fig 3b, Fig 3c, Fig 3d, Fig 3e, Fig 3f, Fig 3g, Fig 3h, Fig 4a, Fig 4c, Fig 4f & g, Fig 5g-l, Fig S1b, Fig S1c, Fig S1d & e …]
